# Supplementary material for: Genetic Interaction of SEEDSTICK, GORDITA and AUXIN RESPONSE FACTOR 2 during Seed Development
Source: Genes (Basel). 2021 Jul 30;12(8):1189. doi: 10.3390/genes12081189 (PMC8393894; doi:10.3390/genes12081189)
Supplement: Supplementary file 1 [file genes-12-01189-s001.zip]

Archive with 3 entries (3 files):
- Supplemental Material (Paolo et al 2021)/supplementary Figures.pdf
- Supplemental Material (Paolo et al 2021)/Table S1.pdf
- Supplemental Material (Paolo et al 2021)/Table S2.pdf
